# Supplementary material for: The meiotic TERB1-TERB2-MAJIN complex tethers telomeres to the nuclear envelope
Source: Nat Commun. 2019 Feb 4;10:564. doi: 10.1038/s41467-019-08437-1 (PMC6361898; doi:10.1038/s41467-019-08437-1)
Supplement: Supplementary file 3 — Source Data [file 41467_2019_8437_MOESM3_ESM.xlsx]

## Sheet: Figure 4b
		Figure 4b

## Sheet: Figure 4d
		Figure 4d

## Sheet: Figure 4f
		Figure 4f

## Sheet: Figure 4g
		Figure 4g

## Sheet: Figure 5b
Figure 5b
top
Body weight(g)	WT	25	24.9	23.8	23.7	24.5	23.3	23.2	24.8	22.6	25.6	22.6	26	21.6	19.7	20.4
	Y56E	23.8	24.2	18.4	17.9	19.1	22.7	24.1	23.3	27.8	23.7	22.5	20	18.8	22.1	22.5
	F188R	22.5	24.9	23.7	22.5	21.1	25.5	21.3	19.7	24.2	20	15.9	26.1	26.1	28.1	28.1
Bottom
Testis weight(mg)	WT	82	84	81.5	79.1	78	72.5	84.5	83.5	78.4	84	80.8	86	72	79	76.7	79.2	78.7	78.4	79.4	85.8	65.3	72.1	65.2	59.8	96.9	93.6	69.3	68.8	58.8	92.3
	Y56E	23	23.1	22.5	21	22.4	21.8	24.1	25.5	22	24.8	23.2	24.5	21.8	22.5	24.7	26.8	22.8	28.1	22.9	23.9	25.4	25.2	24.7	23.4	16.2	21.2	21.6	24.8	24.6	26.6
	F188R	28.5	26	24.1	27.3	27.2	26.8	22.8	20.9	24.9	21.2	24.6	23.1	21	23.6	22.4	26	25.6	23	23.2	24.2	24.5	26.3	27.9	23.6	24.1	24	23.5	23	23.3	25.7

## Sheet: Figure 5f
Figure 5f
		0-2			3-8			>8
Population(%)	WT	96.3	94.9	90.6	3.3	4.6	8.7	0.4	0.4	0.7
	Y56E	65.79	71.96	66.39	13.16	9.71	8.2	21.05	18.33	25.41
	F188R	74.2	81.1	75.4	14.1	9.8	11.9	11.7	9.1	12.7

## Sheet: Figure 5h
Figure 5h
		Lep			Zyg			Pac-like			Pac			Dip			Dia
Population(%)	WT	8.45588	17.4468	16.0784	18.75	16.1702	12.1569				59.5588	49.7872	59.2157	12.1324	14.4681	11.3725	1.10294	2.12766	1.17647
	Y56E	15.9509	12.9187	11.8812	30.6748	36.3636	36.1386	53.3742	50.7177	51.9802
	F188R	25.7732	19.3548	18.1992	31.6151	24.7312	27.9693	42.6117	55.914	53.8314

## Sheet: Figure 6b
Figure 6b
Number of TRF1 foci per cell	WT	41	39	40	40	40	41	41	40	41	41	41	40	41	41	40	41	41	41	40	41	41	41	41	41	41	41	41	41	41	41	41	41	41	41	41	41	41	41	41	41	41	41	41	41
	Y56E	71	61	68	68	74	57	66	75	59	80	77	76	77	70	68	76	78	78	66	79	73	75	76	77	78	77	73	59	76	69	72	61	57	74	78	74	64	69	61	72	73	59	68	63	78	76	68	67
	F188R	74	66	70	60	69	61	75	80	64	77	69	67	68	73	76	78	73	69	68	69	59	59	66	77	71	68	73	72	76	59	56	72	71	76	69	69	64	59	76	78	75	64	73	57	70	78	72	71
[truncated: 20 more columns]

## Sheet: Figure 6d
Figure 6d
	asynapsis			self-pairing			non-homologous			homologous
Population	0.56	0.55	0.59	0.25	0.22	0.2	0.03	0.07	0.07	0.16	0.17	0.14

## Sheet: Figure 7b
Figure 7b
		Lep			Zyg			Pac-like			Pac			Dip			Dia
Population(%)	WT	8.25243	8.92857	6.41026	21.3592	19.6429	10.6838				52.9126	61.1607	60.6838	12.6214	8.48214	20.5128	4.85437	1.78571	1.7094
	Y56E	34.7619	23.9024	24.8848	23.3333	24.3902	30.8756	41.9048	51.7073	44.2396
	F188R	27.4704	24.2059	24.6673	28.3597	22.1249	22.0061	44.17	53.6692	53.3265

[truncated: 21 more sheets: Figure 7d, Figure 7f, Figure 7h, Figure 8b, Figure 8d, Figure 8f, Figure 9b, Figure 9d, Figure 10b, Figure 10d, Supplementary Figure 2e, Supplementary Figure 2f, Supplementary Figure 2g, Supplementary Figure 4b, Supplementary Figure 4d, Supplementary Figure 4f, Supplementary Figure 5b, Supplementary Figure 5e, Supplementary Figure 6b, Supplementary Figure 6d …]
